# Supplementary material for: g-C3N4 Modified with Metal Sulfides for Visible-Light-Driven Photocatalytic Degradation of Organic Pollutants
Source: Molecules. 2025 Jan 10;30(2):253. doi: 10.3390/molecules30020253 (PMC11767285; doi:10.3390/molecules30020253)
Supplement: Supplementary file 1 [file molecules-30-00253-s001.zip]

Archive with 1 entries (1 files):
- molecules-3374483-supplementary.pdf
